# Supplementary material for: From Euphoria to Cardiac Stress: Role of Oxidative Stress on the Cardiotoxicity of Methylone and 3,4-DMMC
Source: Toxics. 2025 Nov 20;13(11):998. doi: 10.3390/toxics13110998 (PMC12656588; doi:10.3390/toxics13110998)
Supplement: Supplementary file 1 [file toxics-13-00998-s001.zip]

Archive with 1 entries (1 files):
- toxics-3936450-supplementary.pdf
